# Supplementary material for: The effect of growth hormone supplementation in poor ovarian responders undergoing IVF or ICSI: a meta-analysis of randomized controlled trials
Source: Reprod Biol Endocrinol. 2020 Jul 29;18:76. doi: 10.1186/s12958-020-00632-w (PMC7390166; doi:10.1186/s12958-020-00632-w)
Supplement: Supplementary file 1 — Additional file 1. [file 12958_2020_632_MOESM1_ESM.xlsx]

## Sheet: Sheet1
Study	Random sequence generation	Allocation concealment	Blinding of participants and personnel	Blinding of outcome assessment	Incomplete outcome data	Selective reporting	Other bias
Safdarian 2019	computerized random sampling table	unclear	single-blinded	unclear	no	no	unclear
Norman 2019	computer-generated block randomization	pre-numbered drug kit	triple-blinded	yes	no	no	unclear
Lee 2019	toss coin	unclear	unclear	unclear	no	no	unclear
Dakhly 2018	specific computer programs	sealed opaque envelopes	no	unclear	no	no	unclear
Choe 2018	unclear	unclear	no	unclear	no	no	unclear
Bassiouny 2016	unclear	sealed opaque envelopes	no	unclear	no	no	unclear
Bayoumi 2015	computer system and sealed envelopes	no	no	unclear	no	unclear	unclear
Eftekhar 2013	unclear	sealed envelopes	no	unclear	no	no	unclear
Kucuk 2008	computerized randomization	sealed envelopes	no	unclear	no	no	unclear
Tesarik 2005	computer-generated random numbers	sealed envelopes	double-blinded	yes	no	no	unclear
Suikkari 1996	unclear	unclear	double-blinded	unclear	unclear	no	unclear
Dor 1995	unclear	sealed opaque envelopes	double-blinded	unclear	no	no	unclear
Bergh 1994	computerised list women were randomised to one of four arms	unclear	double-blinded	unclear	no	no	unclear
Zhuang 1994	unclear	unclear	single-blinded	unclear	no	no	unclear
Owen 1991	randomisation list	unclear	double-blinded	unclear	no	no	unclear
